# Supplementary material for: Autonomous replication sequences from the Amaranthus palmeri eccDNA replicon enable replication in yeast
Source: BMC Res Notes. 2020 Jul 10;13:330. doi: 10.1186/s13104-020-05169-0 (PMC7350638; doi:10.1186/s13104-020-05169-0)
Supplement: Supplementary file 1 — Additional file 1: Table S2. Yeast plasmids, strains, and primer sequences used to clone and validate the eccDNA ARS sequence. [file 13104_2020_5169_MOESM1_ESM.xlsx]

## Sheet: Sheet1
Table S2. Yeast plasmid strains and primer sequences used to clone the eccDNA ARS sequence
Strain	Genotype
BJ5464	MATalpha ura3­52 trp1 leu2­delta1 his3­delta200 pep4::HIS3 prb1­delta1.6R can1 GAL
	ATCC 208288
Plasmid	Feature
pRS305	pBR332 origin, AmpR, LEU2
pRS315	pBR332 origin, AmpR, LEU2, CEN6/ARS
pRS305 + CS-ARS1	pRS305 + CS-ARS1
pRS315∆CEN6/ARS + CS-ARS1	pRS315∆CEN6/ARS + CS-ARS1
pRS305 + CS-ARS1 + CEN6	pRS305 + CS-ARS1 + CEN6
pRS315∆CEN6/ARS + CS-ARS1 + CEN6	pRS315∆CEN6/ARS + CEN6 + CS-ARS1
Primer	Sequence (5' --> 3')
167,312F_CEN-SLIC	AAAATAGTTTTTGTTTTCCGAAGATGTAAAAAGAGGATGGGATTTGTTACACTCA
167,467F_CEN-SLIC	AAAATAGTTTTTGTTTTCCGAAGATGTAAATTAGCCATCCCCTTTTCTCAACTA
168,187R_SLIC	TATAGGTTAATGTCATGATAATAATGGTTTCTTAGCTTTCTCATCTTCCTCTGTACCCAA
pRS_∆CEN-F	CTAAGAAACCATTATTATCATGACATTAACCTATA
pRS_∆CEN-R	CAGGTGGCACTTTTCGGG
CEN-SLIC-F	CGCGCACATTTCCCCGAAAAGTGCCACCTGGGTCCTTTTCATCACGTGCT
pRS_∆ARS-R	TTTACATCTTCGGAAAACAAAAACT
